# Supplementary material for: Profiling of the Mammalian Mitotic Spindle Proteome Reveals an ER Protein, OSTD-1, as Being Necessary for Cell Division and ER Morphology
Source: PLoS One. 2013 Oct 10;8(10):e77051. doi: 10.1371/journal.pone.0077051 (PMC3794981; doi:10.1371/journal.pone.0077051)
Supplement: Table S1 — This table includes the embryonic lethality data from the C. elegans orthologs of the mammalian candidate genes identified in (Bonner et al., 2011). Section one includes the 146 C. elegans genes assayed for embryonic lethality. Section two includes 34 genes not assayed because they have been previously characterized in the literature. Section three includes 66 genes not assayed because they were not in the feeding RNAi library. (XLS) [file pone.0077051.s011.xls]

## Sheet: Sheet1
Table S1: List of C. elegans orthologs to the corresponding CHO cell candidates
This table includes the embryonic lethality data from the C. elegans orthologs of the mammalian candidate genes
identified in (Bonner et al., 2011).
Section one includes the 146 C. elegans genes assayed for embryonic lethality.
Column A: CHO candidate proteins from the mitotic spindle proteome (Bonner et al., 2011).
Column B: The corresponding Uniprot Accession number for the CHO protein.
Column C: The corresponding C. elegans orthologs that were tested for embryonic lethality.
Column D: The percentage of embryos that failed to hatch in the first 24 hours after RNAi treatment.
Column E: The percentage of embryos that failed to hatch 48 hours after RNAi treatment.
Column F: Genes whose human orthologs are associated with disease are marked with an asterisk (*).
Section two includes 34 genes not assayed because they have been previously characterized in the literature.
Section three includes 66 genes not assayed because they were not in the feeding RNAi library.
A quotation mark (") represents the same C. elegans gene as above, which corresponds to the CHO paralog
Section 1: C. elegans orthologs assayed (n=146 C. elegans genes)
Actin		(n = 18 C. elegans orthologs assayed)
CHO Protein	Uniprot Accession	C. elegans orthologs	0-24 hr EMB	24-48 hr EMB	Disease Association
MYL6	P60660	mlc-5	0.955224	1
FERMT2	Q96AC1	unc-112	0.915254	1	*
SPTBN1	Q01082	unc-70	0.0666667	0.175
EZR	P31977	erm-1	0	0.0263158
MSN	P26038	"
RDX	P35241	"			*
MYO1C	O00159	hum-5	0.00917431	0.0153846
MYH9	Q62812	nmy-1	0.00512821	0.0103093	*
RAI14	Q5U312	ikb-1	0.0234742	0.00588235
DBN1	Q07266	K08E3.4	0	0.00552486	*
MYO1E	Q63356	hum-1	0.026087	0	*
FLNB	O75369	fln-2	0.0222222	0	*
INF2	E9PUD5	inft-1	0.0220588	0	*
CORO1C	B2RYG0	cor-1	0.0136986	0
IQGAP2	Q3UQ44	pes-7	0.0108696	0
IQGAP1	P46940	"
FNBP4	Q6ZQ03	pqbp-1.1	0.00913242	0
GSN	Q68FP1	gsnl-1	0.00847458	0	*
CAP1	Q08163	cas-2	0.00636943	0	*
PTP4A1	Q63739	prl-1	0.00510204	0
ACTN1	P12814	atn-1	0	0
Microtubule		(n = 29 C. elegans genes assayed)
CHO Protein	Uniprot Accession	C. elegans ortholog	0-24 hr EMB	24-48 hr EMB	Disease Association
KIF20A	P97329	zen-4^ (control)	1	1
KIF20B	D3ZX13	"
KIF23	Q99PT8	"
NUP160	Q9Z0W3	npp-6	0.881481	1
NUP98	P52948	npp-10	0.775362	1	*
KIF15	Q9NS87	klp-10	0.62069	0.994208
DYNLL1	P63168	dlc-1	0.0123457	0.976409
TUBG1	P83888	tbg-1	0	0.911638
TCP1	P78371	cct-2	0.156627	0.702532
CHO Protein	Uniprot Accession	C. elegans ortholog	0-24 hr EMB	24-48 hr EMB	Disease Association
CSNK2B	B0UXA9	kin-10	0.00625	0.0393812
RAE1	Q8C570	rae-1	0.00512821	0.0291878
MAP1B	P15205	F32A7.5	0	0.00506073
MAD1L1	D3ZIV3	mdf-1	0.027027	0.004914	*
SEH1L	Q96EE3	npp-18	0.00704225	0.00369004
NUP85	Q4QQS8	npp-2	0.00724638	0.00332963
TUBA1A	Q71U36	mec-12	0	0.00243902	*
TUBA1C	Q9BQE3	"
MAP4	P27816	ptl-1	0	0.00216685
KIF11	P52732	bmk-1	0	0.00216685	*
MAP1S	Q8C052	F25D7.4	0.161417	0.00211864
UBR4	Q2TL32	C44E4.1	0	0.00150602
TPR	F1MA98	npp-21	0.0353982	0.00121951
DYNLT1	Q9Z336	dylt-1	0	0.00120482
CETN2	D3Z995	R08D7.5	0.00775194	0.00115207
BIRC5	O15392	bir-2	0.0172414	0	*
ANXA11	Q5XI77	nex-2	0.00961538	0
STAU1	Q9ET50	stau-1	0	0
TUBB	P07437	tbb-4	0	0
TUBB2B	Q9CWF2	"			*
TUBB2C	Q9CVR0	"
TUBB4	B4DJ43	"			*
TUBB6	Q9BUF5	"
EPB41L2	O43491	frm-1	0	0
RANGAP1	P46061	ran-2	0	0
CDCA8	Q53HL2	F27D9.3	0	0
Membrane		(n = 63 C. elegans genes assayed)
CHO Protein	Uniprot Accession	C. elegans ortholog	0-24 hr EMB	24-48 hr EMB	Disease Association
COPG2	Q9QXK3	T14G10.5	1	1
COPB1	P23514	Y25C1A.5	0.928571	1
SEC23A	B5DFC3	sec-23	0.803922	1	*
ARL1	P61211	arl-1	0.155172	1
RAB31	Q921E2	rab-5	0.251852	0.99845
CLTC	Q68FD5	chc-1	0.851852	0.998305	*
BUD31	B7Z4S9	C07A9.2	0.222973	0.971642
GNB1	P62874	gpd-1	0.0743802	0.866432
DDOST	P39656	ostb-1	0.00813008	0.842752	*
RAB1A	Q6NYB7	rab-1	0.1	0.75
CAPZB	P47757	cap-2	0.00694444	0.464198
SPCS3	D3ZF12	K12H4.4	0	0.284916
RPN2	P04844	ostd-1	0	0.242958	*
DNAJC13	G3X922	rme-8	0	0.197183	*
RAB7A	P09527	rab-7	0.0172414	0.151478	*
EIF3H	Q91WK2	eif-3.H	0.00740741	0.140704
DNM1L	O00429	drp-1	0	0.129555	*
STT3B	Q8TCJ2	T12A2.2	0	0.11512
STT3A	P46978	"
HSPA8	P63017	hsp-1	0	0.0967742
NCKAP1	P28660	gex-3	0	0.0848057	*
SRPR	Q4FZX7	f38a1.8	0.013986	0.0819672
COPB2	P35606	F38E11.5	0.013986	0.0819672
CTSB	P00787	F57F5.1	0	0.0736842	*
TKT	P40142	tkt-1	0.00609756	0.0680147
SNX2	Q9UNH7	snx-1	0.03	0.05
TRIP10	Q8CJ53	toca-1	0.02	0.05
CHO Protein	Uniprot Accession	C. elegans ortholog	0-24 hr EMB	24-48 hr EMB	Disease Association
SNX6	Q9WUD9	snx-6	0.02	0.03
SCD	Q9D550	fat-7	0	0.0390456
ATP1A1	P06685	eat-6	0.0165289	0.023988
ILK	O55222	pat-4	0	0.0227273
VPS11	E9PU33	vps-11	0.245161	0.0150479
LRPAP1	Q99068	C15C8.4	0.010929	0.00614439
VAT1	Q99536	F39B2.3	0.0291262	0.0052356
PARVB	B2RYL9	pat-6	0.00862069	0.00504414
SEC22B	O08547	sec-22	0	0.003861
ARHGAP1	Q5FWK3	rga-1	0	0.00361882
EPHA2	Q03145	vab-1	0	0.00356506	*
SEC31A	Q9Z2Q1	sec-31	0	0.00343643
CYB5R1	Q9UHQ9	hpo-19	0	0.00220264
RAB8A	P35280	rab-8	0.00877193	0.00213904
VPS16	Q642A9	vps-16	0.00854701	0.0014771
KIAA0090	Q8C7X2	H17B01.4	0.00490196	0.00129366
SSR4	P51571	trap-4	0.00456621	0.00124069
STK10	O94804	gck-4	0.00444444	0.00123001
LGTN	Q61211	C25H3.4	0.00458716	0.00121212
PDCD6	B5DEP1	M04F3.4	0.00362319	0.00121212
SPCS2	D3ZD11	hpo-21	0.00543478	0.0011919
CANX	P35564	cnx-1	0	0.00102669
RPN1	Q91YQ5	t22d1.4	0.0169492	0
AP3D1	O14617	apd-3	0.0100503	0
NOMO1	D3ZSA9	nra-4	0.00833333	0
RAB14	P61107	rab-14	0.00719424	0
ESYT1	Q3U7R1	esyt-2	0.00540541	0
TM9SF2	Q66HG5	tag-123	0.00413223	0
FKBP11	G3V7V5	fkb-1	0.00378788	0
AP2M1	Q96CW1	dpy-23	0	0
GRK6	O70293	grk-1	0	0
SCYL2	D4A1Y0	ZC581.9	0	0
TAGLN2	Q5XFX0	cpn-2	0	0
TFRC	Q62351	R57.1	0	0
VAPA	Q9Z270	vpr-1	0	0
SPTAN1	Q13813	spc-1	0	0	*
PPIB	P24368	cyn-6	0	0	*
Proteasome		(n = 5 C. elegans genes assayed)
PSMC4	Q63570	rpt-3	0.820513	1
PSMD11	F1LMZ8	rpn-6.1	0.794521	1
PSMD3	O43242	rpn-3	0.79375	1
PSMD6	Q15008	rpn-7	0.61165	1
PSMD14	O00487	rpn-11	0.56	1
Unknown		(n = 33 C. elegans genes assayed)
IPI00564052.2	F1M9H9	ubq-1	0.984375	1
IPI00568873	F1M5M5	"
RGPD6;RGPD5	Q99666	npp-9	0.899371	1
LOC100360604	D3ZPN7	rpl-21	0	0.155844
SPATA5L1	D4A2B7	cdc-48.1	0.00787402	0.117333
LOC100361060	D3ZZ95	rpl-36	0	0.0696864
IPI00790743.1	P83883	rpl-41	0	0.0572391
PABPC4	B2GUY3	pab-2	0.0214286	0.0229555
IPI00557114.2	F1LUZ8	gpd-2	0	0.0160494
IPI00557715.2	F1M0Y3	"
CHO Protein	Uniprot Accession	C. elegans ortholog	0-24 hr EMB	24-48 hr EMB	Disease Association
IPI00625893.3	D3Z1B7	"
IPI00874964.3	Q2VWQ4	"
IPI00879148.1	-	"
LOC303448	Q498M9	"
LOC500912	-	"
RGD1565928	D3ZP04	"
IPI00559057.2	F1M9J9	"
IPI00476722	D3ZQN4	his-71	0	0.00750939
LOC691496	D4A0P4	"
BCL7C	D3ZUL4	C28H8.1	0.035503	0.00692042
IPI00212167.5	F1LXW0	hrp-1	0	0.00423131
IPI00475530.4	F1LVZ0	T07A9.9	0	0.0040404
SBNO1	A3KN83	let-765	0	0.003861
PDXDC1	Q99K01	C14H10.3	0	0.00260417
GAPDHS	O14556	gpd-3	0	0.00258065	*
IPI00563746.1	D3Z8U8	"
RGD1560797	-	"
IPI00361815.3	D3ZDS1	"
RASAL2	D3Z7S1	gap-2	0	0.00233372
DCAF13	B0BN91	ZK430.7	0.00617284	0.00162866
DHX37	D3ZZ16	rha-2	0	0.00159236
H2AFZ	P0C0S6	htz-1	0	0.00120192
SPECC1L	Q2KN99	M151.4	0.00581395	0.00118343	*
ZMYND8	A2A486	bra-2	0	0.00118203
FAM98B	D4AE02	tag-322	0.0111111	0.00111607
LOC690728	D4A6F4	R02D3.4	0	0.00110988
UBAP2L	Q80X50	pqn-59	0.00854701	0
IPI00568454.2	D3ZYR6	hmg-1.2	0.00719424	0
RPS12	D3ZMD2	rps-12	0.00699301	0	*
IPI00453476.2	Q9DBJ1	T07F12.1	0.00595238	0
ZNF800	D3ZPQ4	ZC328.2	0.00485437	0
ATAD1	Q8NBU5	mspn-1	0	0
NT5DC2	Q9H857	Y71H10B.1	0	0
PAICS	P51583	B0286.3	0	0
RPRD1B	Q9CSU0	cids-1	0	0	*
RPRD2	Q6NXI6	"
IPI00180730.1	Q5VTE0	eef-1A.1	0	0
IPI00367441.3	D3ZXS6	"
Section two on next page
Section 2: Genes not assayed because they have been characterized in the literature (n=34 C. elegans genes)
Section two includes 34 genes not assayed because they have been previously characterized in the literature.
Column A: CHO candidate proteins from the mitotic spindle proteome (Bonner et al., 2011).
Column B: The corresponding Uniprot Accession number for the CHO protein.
Column C: The corresponding C. elegans orthologs that were tested for embryonic lethality.
Column D: Genes whose human orthologs are associated with disease are marked with an asterisk (*).
Actin		(n = 9 C. elegans genes)
CHO Protein	Uniprot Accession	C. elegans ortholog	Disease Association
cell division cycle 42 (GTP binding protein, 25kDa)	B4E1U9	cdc-42
DIAPH1	O08808	cyk-1	*
FLNA	P21333	fln-1	*
MYL12A	P19105	mlc-4
SEPT11	Q9NVA2	unc-61
SEPT6	Q14141	"
ANLN	Q8K298	ani-1
RGD1561367	D4A0V6	"
ACTR2	P61160	arx-2
PFN1	P62963	pfn-1	*
SEPT9	Q9UHD8	unc-59	*
SEPT2	Q15019	"
SEPT7	Q16181	"
Microtubule		(n = 18 C. elegans genes)
CCNB1	P14635	cyb-3
CLASP1	Q7Z460	cls-2
NUP107	P57740	npp-5
NUP133	Q8WUM0	npp-15
NUP37	-	Y54H5A.1
BUB3	O43684	bub-3
PLK1	P53350	plk-1	*
INCENP	D3ZXY1	icp-1
DYNC1H1	P38650	dhc-1	*
DYNC1LI1	Q9QXU8	dli-1
DYNC1LI2	Q62698	"
KIF2C	Q99661	klp-7
AURKA	P97477	air-2	*
KIF22	Q14807	klp-13	*
NUDC	Q63525	nud-1
AHCTF1	D3ZZZ0	mel-28
CKAP5		zyg-9
TPX2	D3ZA78	tpxl-1
NUMA1	-	lin-5	*
Membrane		(n=5 C. elegans genes)
HSD17B12	Q6P7R8	let-767
PDIA3	P30101	pdi-3
KIFC1	Q9QWT9	klp-3
SRC	Q9WUD9	src-1	*
CAPZA1	B2GUZ5	cap-1
Unknown		(n=2 C. elegans genes)
PPP2R1B	Q4QQT4	paa-1	*
IPI00561918.2	F1LTQ2	act-2
Section 3: Genes not assayed because they were not in the fRNAi library (n=66 C. elegans genes)
Section three includes 66 genes not assayed because they were not in the feeding RNAi library.
Column A: CHO candidate proteins from the mitotic spindle proteome (Bonner et al., 2011).
Column B: The corresponding Uniprot Accession number for the CHO protein.
Column C: The corresponding C. elegans orthologs that were tested for embryonic lethality.
Column D: Genes whose human orthologs are associated with disease are marked with an asterisk (*).
Actin		(n=8 C. elegans genes)
CHO Protein	Uniprot Accession	C. elegans ortholog	Disease Association
PDLIM5	Q62920	alp-1
ARPC2	P85970	arx-4
CCT3	Q6P502	cct-3
CFL1	P45592	unc-60
VCL	P18206	deb-1	*
ACTR3	Q99JY9	arx-1
TLN1	P26039	Y71G12B.11
ACTL6A	Q4KM87	swsn-6
Microtubule		(n=9 C. elegans genes)
PRC1	D3ZES9	spd-1
TUBB3	Q9ERD7	mec-7	*
CSNK2A2	O54833	kin-3
RIF1	Q6PR54	F11E6.7
TTLL12	D4A1Q9	ttll-12
ARHGEF2	Q5FVC2	rhgf-1
MAPRE1	Q66HR2	ebp-1
SEC13	Q5XFW8	npp-20
ACTR1A	P61164	arp-1
Membrane		(n=36 C. elegans genes)
EHD1	Q9H4M9	rme-1
EHD4	Q9H223	"
ERLIN2	Q8BFZ9	erl-1	*
GAPVD1	Q6PAR5	rme-6
GDI2	P50395	gdi-1
HPX	P02790	zmp-1
KCNAB2	Q13303	mec-14
SEC61A1	P61619	Y57G11C.15
TECR	Q9NZ01	art-1	*
TMED2	Q9R0Q3	sel-9
TMEM48	Q9BTX1	npp-22
VPS35	Q9EQH3	vps-35	*
RAC1	P63001	ced-10
MTOR	Q9JLN9	let-363	*
HSP90AA1	P82995	daf-21
IPI00392830.3	F1M5B6	"
RRBP1	RRBP1	H39E23.3
ABCD3	P28288	pmp-1	*
ABHD12	Q8N2K0	Y97E10AL.2	*
ALG5		H43I07.3
CCDC47	Q5U2X6	ccdc-47
DOCK5	B2RY04	ced-5
SRM	Q99MI5	spds-1
CHO Protein	Uniprot Accession	C. elegans ortholog	Disease Association
WDR45	A6NM71	epg-6
AP1B1	O35643	apb-1
AP2B1	P62944	"
AP2A1	P17426	apa-2
AP3M1	P53676	apm-3
ARF6	P62331	arf-6
LRRC59	Q5RJR8	F56A8.3
MYOF	Q9NZM1	fer-1
PDCD6IP	Q9QZA2	alx-1
PIGU	Q8CHJ1	T22C1.3	*
SSR3	Q9UNL2	trap-3
SUN2	D4A3S8	Y48G8AL.5	*
ARHGAP17	Q99N37	Y34B4A.8
SMPD4	D4A9W6	R05D11.9
PGD		T25B9.9
ANXA2	P07356	nex-1
ANXA5	P08758	"
ANXA1	P07150	"
Unknown		(n=12 C. elegans genes)
IPI00779086.2	P23358	rpl-12
LOC100360342	D4A0U9	msh-6
ATIC	P31939	C55F2.1	*
BZW2	Q9WTT7	D2085.3
C15orf44	Q96SY0	R07E4.5
CDK2AP1	-	Y43F4B.10
LRRC47	Q505F5	Y54E10A.6
Mcpt9	P97595	try-1
PHF14	O94880	Y59A8A.2
PPAT	Q3TKC5	T04A8.5
PRPS2	P11908	R151.2
THOC6	Q6AY87	C18E3.5
